# Supplementary material for: Ruler Arrays Reveal Haploid Genomic Structural Variation
Source: PLoS One. 2012 Aug 27;7(8):e43210. doi: 10.1371/journal.pone.0043210 (PMC3428316; doi:10.1371/journal.pone.0043210)
Supplement: Table S1 — The 36 PCR-confirmed indels between S288C and 1278b used for Ruler Array validation. (TXT) [file pone.0043210.s004.txt]

1:180751-180982
1:182467-183012
1:198508-203000
2:29281-36412
2:427398-430520
2:540289-540952
2:643010-644290
2:644867-645096
2:801000-805000
4:1023022-1023549
4:384752-385131
4:434347-435234
4:437038-438412
4:462063-462289
4:871443-878159
5:206909-207473
6:30048-30148
8:84216-89030
8:93500-95000
8:175340-175738
9:349715-350142
9:432785-438465
10:21000-24500	
11:513003-513603
11:310683-310883
11:388262-389727
12:940764-947659
14:34204-34534
14:429046-430866
14:546545-547700
14:765200-772500
14:777000-779000
15:969594-976819
16:926900-927900
16:928300-931300
16:932800-941700
